# Supplementary material for: Potential Associations Among Alteration of Salivary miRNAs, Saliva Microbiome Structure, and Cognitive Impairments in Autistic Children
Source: Int J Mol Sci. 2020 Aug 27;21(17):6203. doi: 10.3390/ijms21176203 (PMC7504581; doi:10.3390/ijms21176203)
Supplement: Supplementary file 1 [file ijms-21-06203-s001.zip]

Archive with 7 entries (7 files):
- Supplementary Table S2.pdf
- Supplementary Table S3.pdf
- Supplementary Table S4.pdf
- Supplementary Figure S1.pdf
- Supplementary Figure S2.pdf
- Supplementary Figure S3.pdf
- Supplementary Table S1.pdf
